# Supplementary material for: Plasmodium berghei Kinesin-5 Associates With the Spindle Apparatus During Cell Division and Is Important for Efficient Production of Infectious Sporozoites
Source: Front Cell Infect Microbiol. 2020 Oct 14;10:583812. doi: 10.3389/fcimb.2020.583812 (PMC7591757; doi:10.3389/fcimb.2020.583812)
Supplement: Supplementary Table 1 — Oligonucleotides used in this study. [file Table_1.xlsx]

## Sheet: Primers used in kinesin-5 study
Name	Sequence (5’ to 3’)	Notes
Primers used for GFP tag construct
T1921	CCCCGGTACCCCAATATACCAGATTCTATGACTAAAG	KpnI site underlined
T1922	CCCCGGGCCCCATATTATCTTTAGGGCATTCTTG	ApaI site underlined
IntT192 (1)	TCAAACTTTGGATAATTGTAAAGGAAA
ol492 (2)	ACGCTGAACTTGTGGCCG
Primers used for knockout construct
N1061	CCCCGGGCCCCAAGTGTGCATAATTAGAGTGTATTA	ApaI site underlined
N1062	GGGGAAGCTTGCTTGAGCTAATCGTACTATTTTCG	HindIII site underlined
N1063	CCCCGAATTCGTGAAAATACAGACGAAAATTTAATACTC	EcoRI site underlined
N1064	GGGGTCTAGACTGACTATATATATACATAGCATGC	XbaI site underlined
N106 KO1 (3)	GAATTAGTAAACAAAATATCCAACGAC
N106 KO2 (4)	GTTTATTAATACCAACCTGTTCTTG
IntN106 (1)	CGCGGAGCCTTAATTTTATATGATT
ol248 (2)	GATGTGTTATGTGATTAATTCATACAC
Primers used for qRT PCR
hsp70 FW	GTATTATTAATGAACCCACCGCT	PBANKA_081890
hsp70 RV	GAAACATCAAATGTACCACCTCC
arginyl-tRNA FW	TTGATTCATGTTGGATTTGGCT	PBANKA_143420
arginyl-tRNA RV	ATCCTTCTTTGCCCTTTCAG
kinesin8X-FW	ACCCTTGATTCCTCATGTCTTCAA	PBANKA_080590
kinesin8X-RV	TTTTTCCTGAGCCGGTTGCT
kinesin5-FW	CAGTAGCGGATGTACTACAAAGGA	PBANKA 080770
kinesin5-RV	TGCTAGGCACATTTGGATTGTTT
kinesin13-FW	GGCAAACAGGTAGCGGGAAA	PBANKA 145830
kinesin13-RV	CTTTGCCCATATGGCTGGGA
kinesin8B-FW	CGAAGGAGGGTTCTCCTAATG	PBANKA_020270
Kinesin8B-RV	TGGTGTCCTTCCCTTTCCTG
